# Supplementary material for: Identification of genes involved in energy metabolism in preeclampsia and discovery of early biomarkers
Source: Front Immunol. 2025 Feb 4;16:1496046. doi: 10.3389/fimmu.2025.1496046 (PMC11832505; doi:10.3389/fimmu.2025.1496046)
Supplement: Supplementary Table 1 — EMRGs. [file DataSheet1.csv]

x
ACACB
GNA15
GNB3
GNG7
IQGAP1
STXBP1
VAMP2
GAPDH
PPARGC1A
UCP2
PRKAA2
INS
UCP3
PRKAA1
LEP
STK11
GHRL
ADIPOQ
BGLAP
ESRRA
PPARG
G6PD
PRKAB1
CS
UCP1
PRKAG3
C1QBP
PPARA
CNR1
HIF1A
SIRT3
AMPD3
PTEN
PRKAG2
SIRT1
SLC2A1
FASN
NPY
GSK3B
GCG
MFN2
HCRT
NFU1
PRKAB2
AMPD1
FTO
TP53
NR1H2
GLUD1
PPARD
NRF1
TIGAR
COX5A
APOE
PKM
ACO2
SLC2A4
ISCA2
IGF1
PRKAG1
COX4I1
AKT1
HK2
DNAH8
LDHA
LEPR
GLUL
NPPA
PDP1
FH
BOLA3
IBA57
LIPE
MDH2
SOD1
CAT
ATP5IF1
ADRB3
ACACA
NAMPT
DLD
POMC
CYCS
MC4R
TFAM
VDAC1
HK1
ITPR3
PLIN1
TKT
HADHB
SOD2
MB
BDNF
FOXO1
ALDOA
CARTPT
OPA1
CPT1A
PPARGC1B
CCK
PFKFB3
ACAD9
ACLY
CD36
ADRB2
ACO1
PRDX6
MAPK14
MTOR
FFAR4
OGDH
ACADM
RETN
IL6
TSPO
IGFBP3
AGRP
IGFBP2
GLP1R
LPL
SLC25A27
NDUFS4
ADIPOR1
MCHR1
CREB1
PRDX2
PNPLA2
ADIPOR2
ENO2
LIAS
PGAM1
PYY
FBP1
ESR1
ACSL3
TAFAZZIN
ABCB1
AK1
CKB
SDHB
CAMK4
FABP5
DLAT
ENO1
RPS6KB1
SDHA
ISCA1
INSR
PLA2G1B
CHKA
HTT
CRH
TSC2
PGK1
PDHA1
PRKN
ATP5F1E
H6PD
CRTC2
LMNA
GNB1
CLPP
BCAT2
ATP5F1A
SST
POLG
SLC25A3
PLA2G2A
IRS1
ACE
IGFBP1
SLC25A5
DLST
PRKACA
VIP
FNDC5
SPX
SHMT2
PFKP
MT-CO1
IMMT
NR1I2
SLC25A4
GFPT2
PPRC1
IRS2
NR1I3
MYC
CBS
SREBF1
ADSL
SCD
CAMKK2
ALB
DDHD1
IGF1R
FGF21
NLRX1
MARK1
ASPSCR1
CYP19A1
FOXO3
OMA1
GCK
EP300
CISD1
MCHR2
PCK2
CEBPA
TXN
VIM
ANKRD23
FAAH
TPI1
CKM
GFPT1
HSP90B1
NR1D1
CEBPB
PFAS
TXNIP
HSPA8
BCL2
MFN1
PDK1
PHGDH
PRDX1
YAP1
NME4
PC
HSP90AA1
MYH7
EDN1
PCK1
SLC3A2
KCNJ11
PIM3
ATF4
SLC1A5
SIRT5
CA2
ABCC1
ADCY3
GSR
CLOCK
SLC16A1
TANGO2
GNAS
LPIN1
SCD5
ATM
COX7A2L
APP
AKT2
ACSS2
CYP11A1
AHCYL1
SLC13A5
ALDOC
FABP4
GLS2
TFEB
VCP
SLC2A2
BCAT1
SLC7A5
PTPN1
GAL
SLC5A2
PKHD1
GLDC
GNB4
SLC39A7
GAD2
MT-ATP6
PRKACB
TF
ATP2A2
HDAC1
NQO1
NCOA1
PFKL
PGRMC1
GFM2
AKT3
IGF2R
AMACR
ENPP1
ULK1
IDH2
MC3R
GH1
ASS1
PRMT1
STX1A
CA9
OGT
MYBBP1A
KNG1
TUBB
IDH1
GFAP
ADRB1
STAT3
IAPP
GLS
PDK4
SQSTM1
GHRH
PPP3CA
PRKCA
RXRA
CAD
GCGR
SLC7A11
PCBP2
ABHD6
SLC17A5
CFD
CD38
NMNAT1
ACSF3
UGT1A1
CYP17A1
LONP1
TXN2
AIFM1
SCO2
PRKACG
MT-CO2
TRIM63
PGD
ABCC8
LCN2
FABP1
CAB39
DNASE1L1
ITPR1
MTAP
HMGCS2
RPTOR
GLUD2
ETFA
NR1H4
VLDLR
ACAT1
ALDH1A1
SLC5A1
GABPA
HSD11B1
IRX3
PDX1
RPS6KB2
XYLB
AK2
HADHA
ESRRG
HSPA4
GAD1
CHRM3
CACNA1D
TALDO1
IREB2
LNPEP
MLXIPL
ADCY7
CRTC3
NDUFS1
ACTG1
DPYSL2
HSPD1
ATP6V1A
PARP1
ABCC5
PRKAR1A
CP
GYS1
PIK3C3
PPP2R1A
TYR
ADCY1
CTBP1
GNA11
GNAI1
DYRK1B
SAT1
ABCC4
MTTP
GNB2
MTHFD1L
PPP3CC
TOMM20
PANK4
ABCD1
SMAD5
APLN
SLC6A3
ABCC2
CYP2D6
PKLR
WFS1
FOXC2
MLX
ADCY8
PASK
FFAR1
PFKFB2
SLC38A1
LDHC
KCNH2
MDH1
SPP1
GPI
MSTN
PRDX5
GLA
ATP1A1
GHSR
MAPT
PDK3
HNF4A
LIPT2
CDH1
FOS
XDH
CIDEC
ABCG2
PCSK9
SNAP25
ADCY5
ATF2
ADCY6
CACNB2
IDO1
KCNB1
ARG2
HMOX2
TFAP2B
TXNRD2
RAP1A
ADCY9
AGPAT2
ITPR2
NEUROD1
PEX5
ADCY2
BSCL2
SCAP
ADCY4
CEBPD
CISD2
GPR50
NUAK2
TFB1M
MAFA
PANK1
TFB2M
LSR
ACOT13
IP6K3
SNCA
HSF1
HSD17B10
COASY
ADRA2B
MPO
NTS
ADRA2A
SHMT1
GCKR
TTR
VHL
SELENOM
IGFL3
IGFL2
HPRT1
DDIT3
NONO
BMAL1
LUC7L2
TRPV1
CSN1S1
ZNF202
ATF3
ME2
CRTC1
EEF2
ACADVL
HSP90AB1
CPOX
ATP5MC1
CPT2
RIPK3
PGP
SLC35B1
OTUD3
ATF6
SGK1
MTHFR
PPP2CA
SLC25A12
FOXA2
ADH1B
ADRA2C
FABP3
GPX1
MED1
PRKAR2B
UGT1A10
RHOT2
SYT5
TNFRSF11B
CRAT
GCDH
ST3GAL4
PINK1
NPPB
CNR2
PIK3CA
GALP
GK
AR
AMPD2
ABCD3
SLC22A1
NELFB
CTH
GLB1
GSK3A
GNAI2
PPP2R5D
ACSL4
IGFBP7
KLF5
AHSG
SLC34A2
ACSL1
PRKAR2A
SIK2
SDHAF2
TBC1D4
GMPS
TPP2
HMGCS1
MARK2
PPP2CB
FAF2
MPC1
CIAO1
F2
TUBA1A
TNF
OTC
LBP
ADCYAP1
ATP5PD
ODC1
ABL1
HGF
BCR
MBP
ATP5PO
FXN
ATP5MF
CCL2
NPC1
SLC25A20
TUBA1B
UCHL1
CFL1
TFE3
BCL3
