# Supplementary material for: Identification of genes involved in energy metabolism in preeclampsia and discovery of early biomarkers
Source: Front Immunol. 2025 Feb 4;16:1496046. doi: 10.3389/fimmu.2025.1496046 (PMC11832505; doi:10.3389/fimmu.2025.1496046)
Supplement: Supplementary Table 2 — mRNA-TF. [file DataSheet2.csv]

mRNA	TF
CRH	REST
CRH	SMARCA4
CRH	SMARCB1
CRH	SNAI2
CRH	SPI1
CRH	TCF7L2
CRH	CEBPA
CRH	CEBPB
CRH	FOXA1
CRH	GATA3
CRH	JUND
CRH	NANOG
CRH	POU5F1
LEP	CEBPB
PDK4	AR
PDK4	CEBPB
PDK4	EBF1
PDK4	EGR1
PDK4	EP300
PDK4	ERG
PDK4	ESR1
PDK4	ESRRA
PDK4	FOXA1
PDK4	FOXA2
PDK4	HNF4A
PDK4	HOXB13
PDK4	NR2F2
PDK4	SPI1
SPP1	MYB
SPP1	RUNX1
SPP1	RUNX1T1
SPP1	SPI1
SST	CTCF
SST	EGR1
SST	ESR1
SST	ESRRA
SST	FOS
SST	FOXA1
SST	FOXA2
SST	GATA4
SST	GATA6
SST	JUNB
SST	MITF
SST	RAD21
SST	REST
SST	RUNX1
SST	SMC3
SST	SPI1
SST	STAG1
SST	USF1
SST	ZNF384
