# Supplementary material for: Identification of genes involved in energy metabolism in preeclampsia and discovery of early biomarkers
Source: Front Immunol. 2025 Feb 4;16:1496046. doi: 10.3389/fimmu.2025.1496046 (PMC11832505; doi:10.3389/fimmu.2025.1496046)
Supplement: Supplementary Table 3 — mRNA-miRNA. [file DataSheet3.csv]

mRNA	miRNA
PDK4	hsa-miR-15a-5p
PDK4	hsa-miR-16-5p
PDK4	hsa-miR-17-5p
PDK4	hsa-miR-20a-5p
PDK4	hsa-miR-23a-3p
PDK4	hsa-miR-27a-3p
PDK4	hsa-miR-93-5p
PDK4	hsa-miR-96-5p
PDK4	hsa-miR-29b-3p
PDK4	hsa-miR-103a-3p
PDK4	hsa-miR-106a-5p
PDK4	hsa-miR-30d-5p
PDK4	hsa-miR-181a-5p
PDK4	hsa-miR-181b-5p
PDK4	hsa-miR-182-5p
PDK4	hsa-miR-205-5p
PDK4	hsa-miR-15b-5p
PDK4	hsa-miR-30b-5p
PDK4	hsa-miR-128-3p
PDK4	hsa-miR-130a-3p
PDK4	hsa-miR-141-3p
PDK4	hsa-miR-142-5p
PDK4	hsa-miR-9-5p
PDK4	hsa-miR-106b-5p
PDK4	hsa-miR-200a-3p
PDK4	hsa-miR-301a-3p
PDK4	hsa-miR-130b-3p
PDK4	hsa-miR-30e-5p
PDK4	hsa-miR-361-5p
PDK4	hsa-miR-369-3p
PDK4	hsa-miR-381-3p
PDK4	hsa-miR-382-5p
PDK4	hsa-miR-330-3p
PDK4	hsa-miR-148b-3p
PDK4	hsa-miR-424-5p
PDK4	hsa-miR-431-5p
PDK4	hsa-miR-409-3p
PDK4	hsa-miR-493-5p
PDK4	hsa-miR-181d-5p
PDK4	hsa-miR-503-5p
PDK4	hsa-miR-579-3p
PDK4	hsa-miR-421
PDK4	hsa-miR-671-5p
PDK4	hsa-miR-454-3p
PDK4	hsa-miR-130a-5p
PDK4	hsa-miR-708-5p
PDK4	hsa-miR-301b-3p
PDK4	hsa-miR-944
PDK4	hsa-miR-1271-5p
PDK4	hsa-miR-2355-5p
SPP1	hsa-miR-181a-5p
SPP1	hsa-miR-181b-5p
SPP1	hsa-miR-181c-5p
SPP1	hsa-miR-186-5p
SPP1	hsa-miR-181d-5p
SPP1	hsa-miR-577
SPP1	hsa-miR-580-3p
SPP1	hsa-miR-140-3p
SPP1	hsa-miR-1287-5p
