# Supplementary material for: Identification of genes involved in energy metabolism in preeclampsia and discovery of early biomarkers
Source: Front Immunol. 2025 Feb 4;16:1496046. doi: 10.3389/fimmu.2025.1496046 (PMC11832505; doi:10.3389/fimmu.2025.1496046)
Supplement: Supplementary Table 4 — mRNA-RPB. [file DataSheet4.csv]

node1	node2
LEP	IGF2BP3
PDK4	CSTF2
PDK4	EIF4A3
PDK4	ELAVL3
PDK4	HDLBP
PDK4	HNRNPL
PDK4	HNRNPU
PDK4	MBNL2
PDK4	PTBP1
PDK4	RBM7
PDK4	RNPS1
PDK4	U2AF2
PDK4	UPF1
PDK4	YTHDC1
SPP1	BCCIP
SPP1	HNRNPA1
SPP1	HNRNPC
SPP1	HNRNPM
SPP1	IGF2BP1
SPP1	IGF2BP3
SPP1	LARP7
SPP1	LIN28B
SPP1	MBNL2
SPP1	OAS1
SPP1	PRPF8
SPP1	RPS3
SPP1	SND1
SPP1	SRSF7
SPP1	TIA1
SPP1	TRA2A
SPP1	U2AF1
SPP1	U2AF2
